# Supplementary material for: High-pressure high-temperature synthesis of NdRe2
Source: Front Chem. 2024 Apr 16;12:1259032. doi: 10.3389/fchem.2024.1259032 (PMC11058645; doi:10.3389/fchem.2024.1259032)
Supplement: Supplementary file 3 [file DataSheet2.ZIP]

Archive with 3 entries (3 files):
- cif/Nd_gB_p01_step_S1_map_40_file001.hkl
- cif/NdRe2.cif
- cif/NdRe2_file002.fcf
