# Supplementary material for: High-pressure high-temperature synthesis of NdRe2
Source: Front Chem. 2024 Apr 16;12:1259032. doi: 10.3389/fchem.2024.1259032 (PMC11058645; doi:10.3389/fchem.2024.1259032)
Supplement: Supplementary file 3 [file DataSheet2.ZIP › cif/Nd_gB_p01_step_S1_map_40_file001.hkl]

  -1  -1   1 134324. 266.507   1
   0   2   0 13.2048 6.92400   1
   0  -2   0 12.9135 6.87102   1
   2   2   0 218277. 399.470   1
  -2  -2   0 221801. 409.164   1
  -2  -2   2 786978. 813.186   1
   2   2  -2 739177. 928.948   1
  -1   3   1 541672. 610.226   1
   1   3   1 556935. 649.520   1
  -1  -3  -1 566675. 684.901   1
  -1  -3   1 538895. 717.113   1
  -3  -1   1 549284. 625.969   1
   1  -3  -1 550549. 544.684   1
   1   3  -1 565183. 783.871   1
  -3  -3   1 59459.7 236.370   1
  -3  -3  -1 67870.7 365.717   1
  -3  -1   3 74544.8 247.441   1
   3   3  -1 59922.4 260.990   1
   3   1  -3 67245.3 268.437   1
   3   3   1 67843.7 284.093   1
  -3   1   3 71639.0 160.866   1
   0   4   0 469094. 721.563   1
   4   2   0 13.9072 20.3101   1
   0  -4   2-4.51091 18.8928   1
   0  -4  -2 139.351 22.1779   1
  -2  -4   0 166.372 19.5877   1
   0   4   2 156.099 19.0764   1
   4   0  -2 110.409 15.4687   1
  -4   0   2 30.1265 12.6998   1
   2   4   0 69.0940 17.3687   1
   2   4  -2 109807. 400.798   1
  -4  -2   2 104076. 313.792   1
   2  -4  -2 100963. 221.903   1
   4   2  -2 117520. 348.272   1
  -2   4   2 110575. 259.795   1
   2   4   2 113278. 352.387   1
  -2  -4   2 98219.0 349.700   1
  -4  -4   0 961302. 1168.63   1
  -4   0   4 959017. 843.454   1
  -4  -2   4 86.2880 21.4412   1
  -2  -4   4 170.317 25.6747   1
  -4  -4   2 91.5521 27.4220   1
   4   2  -4 73.9119 30.8697   1
  -2   4   4 143.459 14.5330   1
   4  -4  -2 102.608 13.8537   1
  -4  -4   4 254347. 658.438   1
   4   4  -4 264205. 743.809   1
   1  -5   1 443236. 783.207   1
  -1   5   1 455085. 727.033   1
   5   1  -1 459727. 690.933   1
   1  -5  -1 449308. 637.416   1
  -1  -5  -1 452096. 667.656   1
   5   1  -3 56306.4 248.738   1
   3   5  -1 43754.3 256.053   1
  -1   5   3 57277.3 226.836   1
   1   5  -3 49887.2 309.259   1
  -1  -5   3 54223.2 298.889   1
   3  -5  -1 52559.9 217.654   1
  -3  -5  -1 44913.2 264.312   1
  -3  -5   1 53532.2 305.627   1
   3   5   1 48777.3 247.670   1
   5   3  -1 51827.4 253.730   1
   1   5   3 53776.7 248.646   1
  -5  -1   3 55685.6 218.950   1
   1  -5  -3 55011.0 254.697   1
   5  -1  -3 58005.5 194.726   1
  -3   5   3 363321. 529.439   1
   5   3  -3 361656. 742.477   1
  -5  -1   5 38580.0 210.580   1
   5   5   1 31570.8 224.224   1
  -5  -5  -1 30503.4 315.635   1
   5   5  -1 33672.1 252.042   1
   5   1  -5 37767.6 231.181   1
  -5  -5   1 33547.0 232.080   1
  -3   5   5 278255. 364.393   1
   5   3  -5 283897. 808.776   1
   5   5  -5 205637. 863.816   1
  -5  -5   5 196838. 728.891   1
   0   6   0 1123.35 49.3458   1
   2   6   0 76590.7 354.440   1
   6   0  -2 81207.8 262.367   1
   0  -6  -2 75454.2 277.873   1
   0   6   2 86119.8 324.833   1
   0   6  -2 82608.6 417.271   1
   2  -6   0 73418.1 323.755   1
  -2  -6   0 78950.6 326.563   1
  -2  -6   2 615899. 1002.91   1
   2  -6  -2 644334. 794.655   1
  -2  -6  -2 643531. 1031.81   1
   2   6  -2 627456. 1137.26   1
  -2   6   2 635293. 835.904   1
   2   6   2 624844. 959.341   1
  -6  -2   2 614780. 968.650   1
   0   6   4-5.17298 19.6895   1
  -6   0   4 21.0554 15.6509   1
   4   6   0 7.46689 24.1169   1
  -4  -6   0-1.75756 22.0406   1
  -6  -4   0-22.1637 51.8947   1
   4   6  -2 45754.7 294.571   1
  -6  -4   2 51576.9 297.100   1
   6   4  -2 41896.8 283.808   1
   2   6  -4 54308.3 395.861   1
  -6  -2   4 53436.4 258.622   1
   4   6   2 51112.1 293.927   1
   6  -2  -4 55592.6 174.169   1
   4  -6  -2 49107.9 187.790   1
   6   2  -4 54540.8 274.337   1
  -4  -2   6 55938.7 310.766   1
  -4  -6   2 55942.3 336.839   1
  -2  -6   4 55595.9 361.822   1
  -4  -6  -2 50869.7 417.002   1
  -4  -6   4 78.4501 35.7405   1
  -4  -4   6 88.3073 39.4660   1
  -6  -4   4 121.791 40.6126   1
   6   6   0 37507.8 350.109   1
  -6  -6   0 39058.8 328.968   1
  -6   2   6 412281. 452.612   1
  -6  -6   4 46294.6 363.205   1
  -6  -4   6 49448.1 364.516   1
   6   4  -6 42556.4 352.094   1
   6   6  -4 41984.4 357.843   1
  -4   6   6 41710.2 147.507   1
  -4  -6   6 47522.2 351.936   1
  -6  -6   6 319138. 988.427   1
   6   6  -6 335456. 1160.47   1
  -1   7  -1 42289.3 311.689   1
  -1  -7  -1 35145.3 226.603   1
   1   7   1 41230.6 278.859   1
  -1  -7   1 36395.8 270.350   1
  -1   7   1 49691.0 290.748   1
   1  -7  -1 45358.8 248.570   1
   1  -7   1 39006.9 274.182   1
   3   7  -1 269049. 716.987   1
   7   1  -3 271795. 602.335   1
  -1  -7  -3 267429. 713.177   1
  -7  -1   3 266084. 694.031   1
   7   3  -1 262073. 655.539   1
  -1   7   3 270599. 624.870   1
   1   7   3 236229. 638.930   1
   1   7  -3 255231. 837.408   1
   1  -7  -3 283836. 621.105   1
  -3  -7   1 266175. 823.724   1
   7  -1  -3 287003. 494.928   1
  -1  -7   3 274419. 814.045   1
   3  -7  -3 32196.0 161.888   1
   3   7   3 29679.9 231.059   1
  -7  -3   3 28106.3 224.366   1
  -3  -7   3 27655.5 267.991   1
   7   3  -3 28229.5 227.180   1
   7  -3  -3 30859.7 141.111   1
  -3   7   3 33812.8 229.836   1
   3   7  -3 30106.1 291.717   1
  -5  -7  -1 207312. 744.798   1
  -7  -5   1 204315. 748.469   1
  -7  -1   5 220947. 502.973   1
   5   7  -1 199219. 715.840   1
  -5  -7   1 216980. 669.396   1
   7   1  -5 232173. 617.747   1
   7  -1  -5 233925. 501.495   1
  -5   1   7 229989. 501.953   1
   5   7   1 223186. 841.226   1
  -5  -1   7 197915. 550.370   1
  -7   1   5 208863. 443.065   1
  -3   7   5 30700.8 172.920   1
   7   5  -3 29871.7 280.270   1
   3   7  -5 35389.8 369.965   1
  -7  -5   3 29673.5 253.071   1
  -5   3   7 28442.8 133.739   1
   5  -7  -3 31458.4 149.170   1
  -5  -7   3 36660.9 323.548   1
   5   7  -3 30532.0 324.121   1
  -7  -3   5 31769.9 237.957   1
  -5  -3   7 27943.7 226.451   1
  -3  -7   5 33922.4 296.596   1
  -5  -7   5 30023.5 306.041   1
   7   5  -5 29983.5 309.989   1
  -7  -1   7 20921.4 173.461   1
  -7   1   7 22860.4 169.506   1
   7  -7  -3 131282. 313.216   1
  -3   7   7 133003. 343.361   1
   0  -8   0 805289. 1218.35   1
   0   8   0 770006. 1288.58   1
   0   8   2 44.7038 28.3187   1
   0  -8  -2 14.0561 20.1072   1
   0   8  -2-15.0851 41.4478   1
   8   0  -2 48.4684 24.4094   1
   0  -8   2 36.6377 29.3256   1
   2   8   0 2.66134 31.0671   1
  -2  -8   0 80.7239 31.2054   1
   2  -8   0 10.5577 22.6631   1
   8   2  -2 36196.3 244.513   1
   2  -8  -2 45803.2 253.131   1
  -2  -8   2 47578.0 357.181   1
   2   8   2 39471.8 287.083   1
  -2  -8  -2 42274.8 312.458   1
   2   8  -2 46036.3 367.165   1
   4   8   0 162544. 651.016   1
   8   0  -4 159650. 482.359   1
   2   8   4 134.450 31.5934   1
   8   2  -4 241.597 36.8889   1
   4  -8  -2 288.113 28.4626   1
   2  -8  -4 134.195 27.4812   1
   8  -2  -4 172.294 21.1716   1
   2   8  -4 187.608 61.9061   1
   8   4  -2 264.802 47.0046   1
  -8  -4   2 198.341 54.1504   1
  -4  -8   2 193.889 45.5454   1
  -4  -8  -2 157.096 46.5564   1
  -2  -8   4 205.405 41.7776   1
   8   4  -4 544827. 1157.00   1
   4  -8  -4 558461. 738.742   1
  -8  -4   4 535324. 1084.26   1
  -4   8   4 532171. 814.637   1
   8  -4  -4 557672. 479.681   1
  -6   0   8 28.4013 20.9133   1
  -8   0   6 38.6684 21.9231   1
  -8  -2   6 29207.8 213.939   1
  -2   8   6 28976.5 196.789   1
   8   2  -6 30910.0 263.986   1
   6  -8  -2 31340.2 192.413   1
  -6   2   8 27193.7 146.289   1
  -8  -4   6 164.065 41.9536   1
   8   4  -6 139.364 52.7840   1
  -4   8   6 216.739 26.4571   1
  -8   0   8 360790. 756.122   1
  -8  -2   8 349.641 38.8913   1
  -8  -4   8 96384.2 484.787   1
   8   4  -8 111307. 707.027   1
  -1  -9  -1 21771.2 204.987   1
   1  -9   1 27562.9 246.454   1
  -1  -9   1 26036.4 250.564   1
   1  -9  -1 24971.5 211.249   1
  -1   9  -1 29639.4 293.861   1
  -1   9   1 25822.7 247.036   1
   1   9  -1 26583.9 281.492   1
   1   9   1 26295.6 235.480   1
  -1  -9   3 164553. 643.917   1
   3  -9  -1 161936. 510.459   1
   3   9   1 184477. 697.709   1
   1   9   3 174105. 583.159   1
  -3  -9  -1 178030. 619.544   1
   1  -9  -3 166712. 489.814   1
   9   1  -3 183518. 632.244   1
  -1  -9  -3 184124. 627.674   1
   3   9  -1 202083. 818.153   1
  -1   9   3 181016. 538.785   1
   3   9   3 25219.5 252.055   1
  -3   9   3 24713.5 207.814   1
  -9  -1   5 130135. 490.892   1
  -1   9   5 124368. 426.545   1
   1   9   5 143721. 591.074   1
   9   5  -1 118550. 578.632   1
   5  -9  -1 146717. 492.674   1
   9  -1  -5 124849. 368.286   1
   9   1  -5 124787. 432.403   1
   9   5  -3 23162.3 279.536   1
   5  -9  -3 20583.9 152.632   1
  -9  -3   5 19084.4 201.025   1
  -3   9   5 19519.2 166.191   1
  -9  -5   3 24231.6 305.031   1
   9   3  -5 19128.0 201.698   1
  -7  -1   9 16199.5 165.444   1
  -9  -1   7 16556.2 146.947   1
  -9  -3   7 109439. 452.125   1
   9   3  -7 110933. 614.785   1
  -9  -3   9 64932.6 366.814   1
   0 -10   0 29.7648 31.7778   1
   0  10   0-23.6873 50.3719   1
   0 -10   2 24169.7 266.355   1
   2 -10   0 23298.6 217.731   1
   0  10  -2 28135.2 322.399   1
   2  10   0 30157.3 312.223   1
  -2 -10   0 28449.9 262.099   1
   2  10   2 271998. 832.945   1
  -2  10   2 269444. 775.829   1
   0  10   4-0.64159 30.5824   1
   0 -10  -4 30.6003 36.3250   1
  10   0  -4 10.8582 29.0421   1
   4 -10   0 30.0120 23.7568   1
  10   2  -4 24854.1 221.387   1
   4 -10  -2 21593.0 178.866   1
   2  10   4 25118.5 237.017   1
   2 -10  -4 25469.1 205.791   1
  -2  10   4 22662.1 200.111   1
  10   4  -4 108.141 46.7773   1
  -4  10   4 17.5709 34.8510   1
 -10  -4   4 22.4722 48.2996   1
   0  10   6 18748.7 183.828   1
  -2  10   6 173044. 501.726   1
 -10  -2   6 173512. 600.996   1
 -10  -4   6 10478.9 162.473   1
   1 -11   1 121968. 544.967   1
   1 -11  -1 119856. 490.719   1
   1  11   3 13524.7 181.291   1
   1 -11  -3 14323.8 148.854   1
   3 -11  -1 13678.5 149.873   1
  -1 -11  -3 15041.0 192.433   1
  -1  11   3 12312.2 167.235   1
  11   1  -3 12809.9 158.293   1
   3 -11  -3 86246.6 332.392   1
  11   3  -3 82026.0 463.162   1
  -1  11   5 13848.9 156.017   1
   1 -11  -5 13139.0 203.725   1
  11   3  -5 80328.0 442.175   1
 -11  -3   5 87721.0 606.744   1
  -2  12   2 14347.0 186.171   1
   2 -12  -2 13425.4 145.096   1
   0 -12  -4 191826. 629.686   1
   4 -12   0 196114. 606.876   1
  12   2  -4 154.961 39.6728   1
  -2  12   4 97.2227 33.3966   1
   0   0   0    0.00    0.00   0

TITL Nd_gB_p01_step_S1_map_40 in Fd-3m 
REM Fd-3m (#227 in standard setting)
CELL 0.29521   7.485817   7.485817   7.485817  90.0000  90.0000  90.0000
ZERR    9.00   0.002105   0.002105   0.002105   0.0000   0.0000   0.0000
LATT  4
SYMM -x+3/4,-y+1/4, z+1/2 
SYMM -x+1/4, y+1/2,-z+3/4 
SYMM  x+1/2,-y+3/4,-z+1/4 
SYMM  z, x, y 
SYMM  z+1/2,-x+3/4,-y+1/4 
SYMM -z+3/4,-x+1/4, y+1/2 
SYMM -z+1/4, x+1/2,-y+3/4 
SYMM  y, z, x 
SYMM -y+1/4, z+1/2,-x+3/4 
SYMM  y+1/2,-z+3/4,-x+1/4 
SYMM -y+3/4,-z+1/4, x+1/2 
SYMM  y+3/4, x+1/4,-z+1/2 
SYMM -y,-x,-z 
SYMM  y+1/4,-x+1/2, z+3/4 
SYMM -y+1/2, x+3/4, z+1/4 
SYMM  x+3/4, z+1/4,-y+1/2 
SYMM -x+1/2, z+3/4, y+1/4 
SYMM -x,-z,-y 
SYMM  x+1/4,-z+1/2, y+3/4 
SYMM  z+3/4, y+1/4,-x+1/2 
SYMM  z+1/4,-y+1/2, x+3/4 
SYMM -z+1/2, y+3/4, x+1/4 
SYMM -z,-y,-x 
SFAC B O Nd Re
UNIT 9.00 9.00 9.00 9.00
TREF
HKLF 4
END
