# Supplementary material for: High-pressure high-temperature synthesis of NdRe2
Source: Front Chem. 2024 Apr 16;12:1259032. doi: 10.3389/fchem.2024.1259032 (PMC11058645; doi:10.3389/fchem.2024.1259032)
Supplement: Supplementary file 3 [file DataSheet2.ZIP › cif/NdRe2.cif]

data_NdRe2_24GPa

_publ_requested_journal	           'Frontiers in Chemistry'

_publ_contact_author_name                'Irina Chuvashova'
_publ_contact_author_address
;Department of Chemistry and Biochemistry,
Physics Department, 
Florida International University, 
10920 SW 11th St, Miami, FL 33174, 
USA
;
_publ_contact_author_email               ichuvash@fiu.edu
_publ_contact_author_fax                 ?
_publ_contact_author_phone               '+1 305-348-5095'
loop_
_publ_author_name
_publ_author_address
'Zain Hussein'
;Department of Chemistry and Biochemistry, 
Florida International University, 
10920 SW 11th St, Miami, FL 33174, 
USA
;
'Nazanin Kazemiasl'
;Department of Chemistry and Biochemistry, 
Florida International University, 
10920 SW 11th St, Miami, FL 33174, 
USA
;
'Kenan Hussaini'
;Department of Chemistry and Biochemistry, 
Florida International University, 
10920 SW 11th St, Miami, FL 33174, 
USA
;
'Lia Vaquero'
;Department of Chemistry and Biochemistry, 
Florida International University, 
10920 SW 11th St, Miami, FL 33174, 
USA
;
'Olga Ibragimova'
;Department of Chemistry and Biochemistry, 
Florida International University, 
10920 SW 11th St, Miami, FL 33174, 
USA
;
'Stella Chariton'
;Center for Advanced Radiation Sources, The University of Chicago, 
Argonne National Laboratory, Building 434A, 9700 South Cass Avenue
Argonne, IL 60437
USA
;
'Vitali Prakapenka'
;Center for Advanced Radiation Sources, The University of Chicago, 
Argonne National Laboratory, Building 434A, 9700 South Cass Avenue
Argonne, IL 60437
USA
;
'Irina Chuvashova'
;Department of Chemistry and Biochemistry, 
Physics Department,
Florida International University, 
10920 SW 11th St, Miami, FL 33174, USA
;
_audit_creation_method                   'Jana2006 Version : 20/02/2023'

_chemical_name_systematic                'Neodymium rhenium alloy' 
_chemical_name_common                    'Neodymium rhenium alloy'
_chemical_formula_moiety                 'Nd Re2'
_chemical_formula_structural             'Nd Re2'
_chemical_formula_analytical             ?
_chemical_formula_iupac                  ?
_chemical_formula_sum                    'Nd Re2'
_chemical_formula_weight                 516.7
_chemical_melting_point                  ?
_chemical_compound_source                
;
'high-pressure high-temperature synthesis'
;
_chemical_absolute_configuration         .


_symmetry_cell_setting                   cubic
_symmetry_space_group_name_H-M           'F d -3 m'
_symmetry_space_group_name_Hall          '-F 4abvw;2a'
_symmetry_Int_Tables_number              227

loop_
 _space_group_symop_id
 _space_group_symop_operation_xyz
 1   x,y,z
 2   -x+1/4,-y+1/4,z
 3   -x+1/4,y,-z+1/4
 4   x,-y+1/4,-z+1/4
 5   z,x,y
 6   z,-x+1/4,-y+1/4
 7   -z+1/4,-x+1/4,y
 8   -z+1/4,x,-y+1/4
 9   y,z,x
 10  -y+1/4,z,-x+1/4
 11  y,-z+1/4,-x+1/4
 12  -y+1/4,-z+1/4,x
 13  y+1/4,x+1/4,-z
 14  -y,-x,-z
 15  y+1/4,-x,z+1/4
 16  -y,x+1/4,z+1/4
 17  x+1/4,z+1/4,-y
 18  -x,z+1/4,y+1/4
 19  -x,-z,-y
 20  x+1/4,-z,y+1/4
 21  z+1/4,y+1/4,-x
 22  z+1/4,-y,x+1/4
 23  -z,y+1/4,x+1/4
 24  -z,-y,-x
 25  -x,-y,-z
 26  x+1/4,y+1/4,-z
 27  x+1/4,-y,z+1/4
 28  -x,y+1/4,z+1/4
 29  -z,-x,-y
 30  -z,x+1/4,y+1/4
 31  z+1/4,x+1/4,-y
 32  z+1/4,-x,y+1/4
 33  -y,-z,-x
 34  y+1/4,-z,x+1/4
 35  -y,z+1/4,x+1/4
 36  y+1/4,z+1/4,-x
 37  -y+1/4,-x+1/4,z
 38  y,x,z
 39  -y+1/4,x,-z+1/4
 40  y,-x+1/4,-z+1/4
 41  -x+1/4,-z+1/4,y
 42  x,-z+1/4,-y+1/4
 43  x,z,y
 44  -x+1/4,z,-y+1/4
 45  -z+1/4,-y+1/4,x
 46  -z+1/4,y,-x+1/4
 47  z,-y+1/4,-x+1/4
 48  z,y,x
 49  x,y+1/2,z+1/2
 50  -x+1/4,-y+3/4,z+1/2
 51  -x+1/4,y+1/2,-z+3/4
 52  x,-y+3/4,-z+3/4
 53  z,x+1/2,y+1/2
 54  z,-x+3/4,-y+3/4
 55  -z+1/4,-x+3/4,y+1/2
 56  -z+1/4,x+1/2,-y+3/4
 57  y,z+1/2,x+1/2
 58  -y+1/4,z+1/2,-x+3/4
 59  y,-z+3/4,-x+3/4
 60  -y+1/4,-z+3/4,x+1/2
 61  y+1/4,x+3/4,-z+1/2
 62  -y,-x+1/2,-z+1/2
 63  y+1/4,-x+1/2,z+3/4
 64  -y,x+3/4,z+3/4
 65  x+1/4,z+3/4,-y+1/2
 66  -x,z+3/4,y+3/4
 67  -x,-z+1/2,-y+1/2
 68  x+1/4,-z+1/2,y+3/4
 69  z+1/4,y+3/4,-x+1/2
 70  z+1/4,-y+1/2,x+3/4
 71  -z,y+3/4,x+3/4
 72  -z,-y+1/2,-x+1/2
 73  -x,-y+1/2,-z+1/2
 74  x+1/4,y+3/4,-z+1/2
 75  x+1/4,-y+1/2,z+3/4
 76  -x,y+3/4,z+3/4
 77  -z,-x+1/2,-y+1/2
 78  -z,x+3/4,y+3/4
 79  z+1/4,x+3/4,-y+1/2
 80  z+1/4,-x+1/2,y+3/4
 81  -y,-z+1/2,-x+1/2
 82  y+1/4,-z+1/2,x+3/4
 83  -y,z+3/4,x+3/4
 84  y+1/4,z+3/4,-x+1/2
 85  -y+1/4,-x+3/4,z+1/2
 86  y,x+1/2,z+1/2
 87  -y+1/4,x+1/2,-z+3/4
 88  y,-x+3/4,-z+3/4
 89  -x+1/4,-z+3/4,y+1/2
 90  x,-z+3/4,-y+3/4
 91  x,z+1/2,y+1/2
 92  -x+1/4,z+1/2,-y+3/4
 93  -z+1/4,-y+3/4,x+1/2
 94  -z+1/4,y+1/2,-x+3/4
 95  z,-y+3/4,-x+3/4
 96  z,y+1/2,x+1/2
 97  x+1/2,y,z+1/2
 98  -x+3/4,-y+1/4,z+1/2
 99  -x+3/4,y,-z+3/4
 100 x+1/2,-y+1/4,-z+3/4
 101 z+1/2,x,y+1/2
 102 z+1/2,-x+1/4,-y+3/4
 103 -z+3/4,-x+1/4,y+1/2
 104 -z+3/4,x,-y+3/4
 105 y+1/2,z,x+1/2
 106 -y+3/4,z,-x+3/4
 107 y+1/2,-z+1/4,-x+3/4
 108 -y+3/4,-z+1/4,x+1/2
 109 y+3/4,x+1/4,-z+1/2
 110 -y+1/2,-x,-z+1/2
 111 y+3/4,-x,z+3/4
 112 -y+1/2,x+1/4,z+3/4
 113 x+3/4,z+1/4,-y+1/2
 114 -x+1/2,z+1/4,y+3/4
 115 -x+1/2,-z,-y+1/2
 116 x+3/4,-z,y+3/4
 117 z+3/4,y+1/4,-x+1/2
 118 z+3/4,-y,x+3/4
 119 -z+1/2,y+1/4,x+3/4
 120 -z+1/2,-y,-x+1/2
 121 -x+1/2,-y,-z+1/2
 122 x+3/4,y+1/4,-z+1/2
 123 x+3/4,-y,z+3/4
 124 -x+1/2,y+1/4,z+3/4
 125 -z+1/2,-x,-y+1/2
 126 -z+1/2,x+1/4,y+3/4
 127 z+3/4,x+1/4,-y+1/2
 128 z+3/4,-x,y+3/4
 129 -y+1/2,-z,-x+1/2
 130 y+3/4,-z,x+3/4
 131 -y+1/2,z+1/4,x+3/4
 132 y+3/4,z+1/4,-x+1/2
 133 -y+3/4,-x+1/4,z+1/2
 134 y+1/2,x,z+1/2
 135 -y+3/4,x,-z+3/4
 136 y+1/2,-x+1/4,-z+3/4
 137 -x+3/4,-z+1/4,y+1/2
 138 x+1/2,-z+1/4,-y+3/4
 139 x+1/2,z,y+1/2
 140 -x+3/4,z,-y+3/4
 141 -z+3/4,-y+1/4,x+1/2
 142 -z+3/4,y,-x+3/4
 143 z+1/2,-y+1/4,-x+3/4
 144 z+1/2,y,x+1/2
 145 x+1/2,y+1/2,z
 146 -x+3/4,-y+3/4,z
 147 -x+3/4,y+1/2,-z+1/4
 148 x+1/2,-y+3/4,-z+1/4
 149 z+1/2,x+1/2,y
 150 z+1/2,-x+3/4,-y+1/4
 151 -z+3/4,-x+3/4,y
 152 -z+3/4,x+1/2,-y+1/4
 153 y+1/2,z+1/2,x
 154 -y+3/4,z+1/2,-x+1/4
 155 y+1/2,-z+3/4,-x+1/4
 156 -y+3/4,-z+3/4,x
 157 y+3/4,x+3/4,-z
 158 -y+1/2,-x+1/2,-z
 159 y+3/4,-x+1/2,z+1/4
 160 -y+1/2,x+3/4,z+1/4
 161 x+3/4,z+3/4,-y
 162 -x+1/2,z+3/4,y+1/4
 163 -x+1/2,-z+1/2,-y
 164 x+3/4,-z+1/2,y+1/4
 165 z+3/4,y+3/4,-x
 166 z+3/4,-y+1/2,x+1/4
 167 -z+1/2,y+3/4,x+1/4
 168 -z+1/2,-y+1/2,-x
 169 -x+1/2,-y+1/2,-z
 170 x+3/4,y+3/4,-z
 171 x+3/4,-y+1/2,z+1/4
 172 -x+1/2,y+3/4,z+1/4
 173 -z+1/2,-x+1/2,-y
 174 -z+1/2,x+3/4,y+1/4
 175 z+3/4,x+3/4,-y
 176 z+3/4,-x+1/2,y+1/4
 177 -y+1/2,-z+1/2,-x
 178 y+3/4,-z+1/2,x+1/4
 179 -y+1/2,z+3/4,x+1/4
 180 y+3/4,z+3/4,-x
 181 -y+3/4,-x+3/4,z
 182 y+1/2,x+1/2,z
 183 -y+3/4,x+1/2,-z+1/4
 184 y+1/2,-x+3/4,-z+1/4
 185 -x+3/4,-z+3/4,y
 186 x+1/2,-z+3/4,-y+1/4
 187 x+1/2,z+1/2,y
 188 -x+3/4,z+1/2,-y+1/4
 189 -z+3/4,-y+3/4,x
 190 -z+3/4,y+1/2,-x+1/4
 191 z+1/2,-y+3/4,-x+1/4
 192 z+1/2,y+1/2,x

_cell_length_a                           7.486(2)
_cell_length_b                           7.486(2)
_cell_length_c                           7.486(2)
_cell_angle_alpha                        90
_cell_angle_beta                         90
_cell_angle_gamma                        90
_cell_volume                             419.5(2)

loop_
 _twin_individual_id
 _twin_individual_mass_fraction_refined
 _twin_individual_twin_matrix_11
 _twin_individual_twin_matrix_12
 _twin_individual_twin_matrix_13
 _twin_individual_twin_matrix_21
 _twin_individual_twin_matrix_22
 _twin_individual_twin_matrix_23
 _twin_individual_twin_matrix_31
 _twin_individual_twin_matrix_32
 _twin_individual_twin_matrix_33
 ? ? ? ? ? ? ? ? ? ? ?

_cell_formula_units_Z                    8

_cell_measurement_reflns_used            114
_cell_measurement_theta_min              4.94
_cell_measurement_theta_max              14.4
_cell_measurement_temperature            298
_cell_special_details
; ?
;

_exptl_crystal_density_diffrn            16.3602
_exptl_crystal_density_meas              ?
_exptl_crystal_density_method            ?
_exptl_crystal_F_000                     1680

_exptl_absorpt_coefficient_mu            13.808
_exptl_crystal_description               'white compound'
_exptl_crystal_size_max                  0.005
_exptl_crystal_size_mid                  0.005
_exptl_crystal_size_min                  0.005
_exptl_crystal_size_rad                  ?
_exptl_crystal_colour                    white
_exptl_absorpt_correction_type           'multi-scan'
_exptl_absorpt_process_details
;
CrysAlisPro 1.171.42.49 (Rigaku Oxford Diffraction, 2022)
Empirical absorption correction using spherical harmonics,
implemented in SCALE3 ABSPACK scaling algorithm.
;
_exptl_absorpt_correction_T_min          0.586
_exptl_absorpt_correction_T_max          1
loop_
 _exptl_crystal_face_index_h
 _exptl_crystal_face_index_k
 _exptl_crystal_face_index_l
 _exptl_crystal_face_perp_dist
 ? ? ? ?

_exptl_special_details                   ?

_diffrn_ambient_temperature              298
_diffrn_source                           'synchrotron'
_diffrn_source_power                     ?
_diffrn_source_voltage                   ?
_diffrn_source_current                   ?
_diffrn_radiation_type                   synchrotron
_diffrn_radiation_source                 'X-ray'
_diffrn_radiation_wavelength             0.29521
_diffrn_radiation_monochromator          'synchrotron'
_diffrn_measurement_device               'four-circle diffractometer'
_diffrn_measurement_device_type          'esperanto-CrysAlisPro-abstract goniometer imported esperanto images'
_diffrn_detector                         'Hybrid Pixel Array Detector'
_diffrn_detector_area_resol_mean         5.8140
_diffrn_measurement_method               '\w scans'
_diffrn_measurement_specimen_support     ?

_diffrn_reflns_number                    279
_diffrn_reflns_theta_min                 1.96
_diffrn_reflns_theta_max                 14.94
_diffrn_reflns_theta_full                12.63
_diffrn_measured_fraction_theta_max      0.83
_diffrn_measured_fraction_theta_full     0.97
_diffrn_reflns_av_R_equivalents          0.0288
_diffrn_reflns_av_unetI/netI             0.0016
_diffrn_reflns_limit_h_min               -11
_diffrn_reflns_limit_h_max               12
_diffrn_reflns_limit_k_min               -12
_diffrn_reflns_limit_k_max               12
_diffrn_reflns_limit_l_min               -8
_diffrn_reflns_limit_l_max               9
_diffrn_reflns_reduction_process         ?

_diffrn_standards_number                 ?
_diffrn_standards_interval_count         ?
_diffrn_standards_interval_time          ?
_diffrn_standards_decay_%                ?
loop_
_diffrn_standard_refln_index_h
_diffrn_standard_refln_index_k
_diffrn_standard_refln_index_l
  ? ? ?

_diffrn_radiation_probe                  X-ray


_refine_special_details
;
Reflections were merged by SHELXL according to the crystal
class for the calculation of statistics and refinement.
 
_reflns_Friedel_fraction is defined as the number of unique
Friedel pairs measured divided by the number that would be
possible theoretically, ignoring centric projections and
systematic absences.
;

_reflns_number_total                     62
_reflns_number_gt                        61
_reflns_threshold_expression             'I>3\s(I)'

_refine_ls_structure_factor_coef         F
_refine_ls_R_factor_gt                   0.0337
_refine_ls_wR_factor_gt                  0.0467
_refine_ls_R_factor_all                  0.0338
_refine_ls_wR_factor_ref                 0.0468
_refine_ls_goodness_of_fit_ref           4.51
_refine_ls_goodness_of_fit_gt            4.55
_refine_ls_restrained_S_gt               ?
_refine_ls_restrained_S_all              ?
_refine_ls_number_reflns                 62
_refine_ls_number_parameters             4
_refine_ls_number_restraints             0
_refine_ls_number_constraints            0
_refine_ls_weighting_scheme              sigma
_refine_ls_weighting_details             'w=1/(\s^2^(F)+0.0001F^2^)'
_refine_ls_hydrogen_treatment            ?
_refine_ls_shift/su_max                  0.0006
_refine_ls_shift/su_mean                 0.0003
_refine_diff_density_max                 4.03
_refine_diff_density_min                 -4.25
_refine_ls_extinction_method             'none'
_refine_ls_extinction_coef               ?
_refine_ls_extinction_expression         ?
_refine_ls_abs_structure_details         ?
_refine_ls_abs_structure_Flack           ?
_refine_ls_abs_structure_Rogers          ?

loop_
 _atom_type_symbol
 _atom_type_scat_dispersion_real
 _atom_type_scat_dispersion_imag
 _atom_type_scat_source
 Nd  -2.6918  0.6393
 'International Tables Vol C tables 4.2.6.8 and 6.1.1.1'
 Re  -0.9555  1.6560
 'International Tables Vol C tables 4.2.6.8 and 6.1.1.1'

_computing_data_collection
 'CrysAlisPro 1.171.42.49 (Rigaku OD, 2022)'
_computing_cell_refinement
 'CrysAlisPro 1.171.42.49 (Rigaku OD, 2022)'
_computing_data_reduction
 'CrysAlisPro 1.171.42.49 (Rigaku OD, 2022)'
_computing_structure_solution            'SHELXS-2013/1 (Sheldrick, 2013)'
_computing_structure_refinement          'SHELXL-2014/7 (Sheldrick, 2014)'
_computing_molecular_graphics            ?
_computing_publication_material          ?

loop_
 _restr_distance_atom_site_label_1
 _restr_distance_site_symmetry_1
 _restr_distance_atom_site_label_2
 _restr_distance_site_symmetry_2
 _restr_distance_target
 _restr_distance_target_weight_param
 ? ? ? ? ? ?

loop_
 _restr_angle_atom_site_label_1
 _restr_angle_site_symmetry_1
 _restr_angle_atom_site_label_2
 _restr_angle_site_symmetry_2
 _restr_angle_atom_site_label_3
 _restr_angle_site_symmetry_3
 _restr_angle_target
 _restr_angle_target_weight_param
 ? ? ? ? ? ? ? ?

loop_
 _restr_torsion_atom_site_label_1
 _restr_torsion_site_symmetry_1
 _restr_torsion_atom_site_label_2
 _restr_torsion_site_symmetry_2
 _restr_torsion_atom_site_label_3
 _restr_torsion_site_symmetry_3
 _restr_torsion_atom_site_label_4
 _restr_torsion_site_symmetry_4
 _restr_torsion_angle_target
 _restr_torsion_weight_param
 ? ? ? ? ? ? ? ? ? ?

loop_
 _restr_equal_distance_atom_site_label_1
 _restr_equal_distance_site_symmetry_1
 _restr_equal_distance_atom_site_label_2
 _restr_equal_distance_site_symmetry_2
 _restr_equal_distance_class_class_id
 _restr_equal_distance_class_target_weight_param
 ? ? ? ? ? ?

loop_
 _restr_equal_angle_atom_site_label_1
 _restr_equal_angle_site_symmetry_1
 _restr_equal_angle_atom_site_label_2
 _restr_equal_angle_site_symmetry_2
 _restr_equal_angle_atom_site_label_3
 _restr_equal_angle_site_symmetry_3
 _restr_equal_angle_class_class_id
 _restr_equal_angle_class_target_weight_param
 ? ? ? ? ? ? ? ?

loop_
 _restr_equal_torsion_atom_site_label_1
 _restr_equal_torsion_site_symmetry_1
 _restr_equal_torsion_atom_site_label_2
 _restr_equal_torsion_site_symmetry_2
 _restr_equal_torsion_atom_site_label_3
 _restr_equal_torsion_site_symmetry_3
 _restr_equal_torsion_atom_site_label_4
 _restr_equal_torsion_site_symmetry_4
 _restr_equal_torsion_class_class_id
 _restr_equal_torsion_class_target_weight_param
 ? ? ? ? ? ? ? ? ? ?


loop_
 _atom_site_label
 _atom_site_type_symbol
 _atom_site_fract_x
 _atom_site_fract_y
 _atom_site_fract_z
 _atom_site_adp_type
 _atom_site_U_iso_or_equiv
 _atom_site_site_symmetry_multiplicity
 _atom_site_occupancy
 _atom_site_calc_flag
 _atom_site_refinement_flags
 _atom_site_disorder_assembly
 _atom_site_disorder_group
  Re1 Re 0.25 0.5 0.25 Uani 0.0078(2) 16 1 d . . .
  Nd1 Nd 0.375 0.875 0.375 Uani 0.0096(3) 8 1 d . . .

loop_
 _atom_site_aniso_label
 _atom_site_aniso_type_symbol
 _atom_site_aniso_U_11
 _atom_site_aniso_U_22
 _atom_site_aniso_U_33
 _atom_site_aniso_U_12
 _atom_site_aniso_U_13
 _atom_site_aniso_U_23
 Re1 Re 0.0078(4) 0.0078(4) 0.0078(4) 0.00098(9) -0.00098(9) 0.00098(9)
 Nd1 Nd 0.0096(5) 0.0096(5) 0.0096(5) 0 0 0

loop_
 _geom_bond_atom_site_label_1
 _geom_bond_atom_site_label_2
 _geom_bond_site_symmetry_1
 _geom_bond_site_symmetry_2
 _geom_bond_distance
 _geom_bond_publ_flag
  Re1 Re1 . 2_565 2.6467(11) ?
  Re1 Re1 . 146_555 2.6467(11) ?
  Re1 Re1 . 3_555 2.6467(11) ?
  Re1 Re1 . 99_555 2.6467(11) ?
  Re1 Re1 . 4_565 2.6467(11) ?
  Re1 Re1 . 52_555 2.6467(11) ?

loop_
 _geom_angle_atom_site_label_1
 _geom_angle_atom_site_label_2
 _geom_angle_atom_site_label_3
 _geom_angle_site_symmetry_1
 _geom_angle_site_symmetry_2
 _geom_angle_site_symmetry_3
 _geom_angle
 _geom_angle_publ_flag
  Re1 Re1 Re1 2_565 . 146_555 180 ?
  Re1 Re1 Re1 2_565 . 3_555 60.000(11) ?
  Re1 Re1 Re1 2_565 . 99_555 120.000(11) ?
  Re1 Re1 Re1 2_565 . 4_565 60.000(11) ?
  Re1 Re1 Re1 2_565 . 52_555 120.000(11) ?
  Re1 Re1 Re1 146_555 . 3_555 120.000(11) ?
  Re1 Re1 Re1 146_555 . 99_555 60.000(11) ?
  Re1 Re1 Re1 146_555 . 4_565 120.000(11) ?
  Re1 Re1 Re1 146_555 . 52_555 60.000(11) ?
  Re1 Re1 Re1 3_555 . 99_555 180 ?
  Re1 Re1 Re1 3_555 . 4_565 60.000(11) ?
  Re1 Re1 Re1 3_555 . 52_555 120.000(11) ?
  Re1 Re1 Re1 99_555 . 4_565 120.000(11) ?
  Re1 Re1 Re1 99_555 . 52_555 60.000(11) ?
  Re1 Re1 Re1 4_565 . 52_555 180 ?

loop_
 _refln_index_h
 _refln_index_k
 _refln_index_l
 _refln_F_squared_calc
 _refln_F_squared_meas
 _refln_F_squared_sigma
 _refln_observed_status
   1   1   1  65209.10  88633.80    175.85 o
   2   2   0 130322.00 145193.00    188.65 o
   3   3   1  44796.60  44165.20     66.51 o
   4   0   0 321986.00 309532.00    476.15 o
   4   2   2  79538.80  71116.60     81.29 o
   4   4   2     61.94     73.51      6.27 o
   4   4   4 180215.00 171083.00    327.75 o
   5   1   1 331170.00 298180.00    207.45 o
   5   3   1  35628.20  34667.50     45.00 o
   5   3   3 246265.00 239188.00    300.89 o
   5   5   1  24640.90  22615.40     66.45 o
   5   5   3 183734.00 185468.00    292.64 o
   5   5   5 132248.00 132787.00    372.88 o
   6   2   0  56171.00  52255.40     82.35 o
   6   2   2 435515.00 415342.00    241.30 o
   6   4   2  37089.00  34295.70     56.09 o
   6   4   4     38.12     63.48     14.71 o
   6   6   0  25128.10  25261.30    158.50 o
   6   6   2 264358.00 272044.00    298.65 o
   6   6   4  26463.20  29640.00     89.48 o
   6   6   6 173010.00 215967.00    502.94 o
   7   1   1  27982.40  27253.50     68.03 o
   7   3   1 180906.00 176506.00    132.04 o
   7   3   3  19038.10  19848.80     52.92 o
   7   5   1 147370.00 142457.00    126.10 o
   7   5   3  19299.60  20777.20     52.13 o
   7   5   5  16680.10  19797.80    143.71 o
   7   7   1  13680.60  14444.70     80.04 o
   7   7   3  83029.70  87194.30    153.35 o
   8   0   0 555020.00 519730.00    585.09 o
   8   2   2  28950.90  28303.20     82.75 o
   8   4   0 115041.00 106300.00    267.31 o
   8   4   2    116.25    130.65      8.31 o
   8   4   4 348871.00 360074.00    262.42 o
   8   6   2  18813.80  19482.50     60.84 o
   8   6   4     80.46    114.42     15.97 o
   8   8   0 231067.00 238067.00    498.91 o
   8   8   2    254.12    230.68     25.67 o
   8   8   4  55024.40  68522.60    282.81 o
   9   1   1  17063.90  17212.50     57.87 o
   9   3   1 115205.00 117490.00    129.99 o
   9   3   3  16637.50  16474.20    107.82 o
   9   5   1  85790.90  86075.30    121.88 o
   9   5   3  12483.00  13824.90     60.57 o
   9   7   1  12232.00  10806.90     72.98 o
   9   7   3  64899.80  72706.30    251.80 o
   9   9   3  40926.60  42845.80    242.03 o
  10   2   0  16277.10  17711.80     82.28 o
  10   2   2 172751.00 178635.00    375.52 o
  10   4   2  15454.50  15796.40     61.83 o
  10   4   4     18.07     32.60     16.69 <
  10   6   0  14670.40  12371.30    121.28 o
  10   6   2 117817.00 114338.00    258.27 o
  10   6   4   6812.78   6914.51    107.23 o
  11   1   1  75399.10  79783.80    241.97 o
  11   3   1  10100.90   8983.86     45.00 o
  11   3   3  56316.10  55517.40    188.12 o
  11   5   1  10344.90   8904.02     84.66 o
  11   5   3  52134.10  55443.60    247.71 o
  12   2   2   9398.60   9162.82     77.86 o
  12   4   0 158141.00 127991.00    288.55 o
  12   4   2     99.40     83.21     17.09 o
_shelx_res_file
;
TITL Nd_gB_p01_step_S1_map_40 in Fd-3m 
REM Fd-3m (#227 in standard setting)
CELL 0.29521   7.486   7.486   7.486  90.0000  90.0000  90.0000
ZERR    9.00   0.002105   0.002105   0.002105   0.0000   0.0000   0.0000
LATT  4
SYMM -x+3/4,-y+1/4, z+1/2 
SYMM -x+1/4, y+1/2,-z+3/4 
SYMM  x+1/2,-y+3/4,-z+1/4 
SYMM  z, x, y 
SYMM  z+1/2,-x+3/4,-y+1/4 
SYMM -z+3/4,-x+1/4, y+1/2 
SYMM -z+1/4, x+1/2,-y+3/4 
SYMM  y, z, x 
SYMM -y+1/4, z+1/2,-x+3/4 
SYMM  y+1/2,-z+3/4,-x+1/4 
SYMM -y+3/4,-z+1/4, x+1/2 
SYMM  y+3/4, x+1/4,-z+1/2 
SYMM -y,-x,-z 
SYMM  y+1/4,-x+1/2, z+3/4 
SYMM -y+1/2, x+3/4, z+1/4 
SYMM  x+3/4, z+1/4,-y+1/2 
SYMM -x+1/2, z+3/4, y+1/4 
SYMM -x,-z,-y 
SYMM  x+1/4,-z+1/2, y+3/4 
SYMM  z+3/4, y+1/4,-x+1/2 
SYMM  z+1/4,-y+1/2, x+3/4 
SYMM -z+1/2, y+3/4, x+1/4 
SYMM -z,-y,-x 
SFAC B O Nd Re
UNIT 9.00 9.00 9.00 9.00
TREF
HKLF 4
END
;
