# Supplementary material for: High-pressure high-temperature synthesis of NdRe2
Source: Front Chem. 2024 Apr 16;12:1259032. doi: 10.3389/fchem.2024.1259032 (PMC11058645; doi:10.3389/fchem.2024.1259032)
Supplement: Supplementary file 3 [file DataSheet2.ZIP › cif/NdRe2_file002.fcf]

#
# h,k,l, Fc-squared, Fo-squared, sigma(Fo-squared) and status flag
#
data_I
_shelx_title                             'nd_gb_p01_step_s1_map_40_shelxt_a.res in fd-3m'
_shelx_reFln_list_code                   4
_shelx_F_calc_maximum                    720.92
_exptl_crystal_F_000                     1680
_reflns_d_resolution_high                0.5725

loop_
 _symmetry_equiv_pos_as_xyz
 'x, y, z'
 '-x+1/4, -y+1/4, z'
 '-x+1/4, y, -z+1/4'
 'x, -y+1/4, -z+1/4'
 'z, x, y'
 'z, -x+1/4, -y+1/4'
 '-z+1/4, -x+1/4, y'
 '-z+1/4, x, -y+1/4'
 'y, z, x'
 '-y+1/4, z, -x+1/4'
 'y, -z+1/4, -x+1/4'
 '-y+1/4, -z+1/4, x'
 'y+1/4, x+1/4, -z'
 '-y, -x, -z'
 'y+1/4, -x, z+1/4'
 '-y, x+1/4, z+1/4'
 'x+1/4, z+1/4, -y'
 '-x, z+1/4, y+1/4'
 '-x, -z, -y'
 'x+1/4, -z, y+1/4'
 'z+1/4, y+1/4, -x'
 'z+1/4, -y, x+1/4'
 '-z, y+1/4, x+1/4'
 '-z, -y, -x'
 '-x, -y, -z'
 'x+1/4, y+1/4, -z'
 'x+1/4, -y, z+1/4'
 '-x, y+1/4, z+1/4'
 '-z, -x, -y'
 '-z, x+1/4, y+1/4'
 'z+1/4, x+1/4, -y'
 'z+1/4, -x, y+1/4'
 '-y, -z, -x'
 'y+1/4, -z, x+1/4'
 '-y, z+1/4, x+1/4'
 'y+1/4, z+1/4, -x'
 '-y+1/4, -x+1/4, z'
 'y, x, z'
 '-y+1/4, x, -z+1/4'
 'y, -x+1/4, -z+1/4'
 '-x+1/4, -z+1/4, y'
 'x, -z+1/4, -y+1/4'
 'x, z, y'
 '-x+1/4, z, -y+1/4'
 '-z+1/4, -y+1/4, x'
 '-z+1/4, y, -x+1/4'
 'z, -y+1/4, -x+1/4'
 'z, y, x'
 'x, y+1/2, z+1/2'
 '-x+1/4, -y+3/4, z+1/2'
 '-x+1/4, y+1/2, -z+3/4'
 'x, -y+3/4, -z+3/4'
 'z, x+1/2, y+1/2'
 'z, -x+3/4, -y+3/4'
 '-z+1/4, -x+3/4, y+1/2'
 '-z+1/4, x+1/2, -y+3/4'
 'y, z+1/2, x+1/2'
 '-y+1/4, z+1/2, -x+3/4'
 'y, -z+3/4, -x+3/4'
 '-y+1/4, -z+3/4, x+1/2'
 'y+1/4, x+3/4, -z+1/2'
 '-y, -x+1/2, -z+1/2'
 'y+1/4, -x+1/2, z+3/4'
 '-y, x+3/4, z+3/4'
 'x+1/4, z+3/4, -y+1/2'
 '-x, z+3/4, y+3/4'
 '-x, -z+1/2, -y+1/2'
 'x+1/4, -z+1/2, y+3/4'
 'z+1/4, y+3/4, -x+1/2'
 'z+1/4, -y+1/2, x+3/4'
 '-z, y+3/4, x+3/4'
 '-z, -y+1/2, -x+1/2'
 '-x, -y+1/2, -z+1/2'
 'x+1/4, y+3/4, -z+1/2'
 'x+1/4, -y+1/2, z+3/4'
 '-x, y+3/4, z+3/4'
 '-z, -x+1/2, -y+1/2'
 '-z, x+3/4, y+3/4'
 'z+1/4, x+3/4, -y+1/2'
 'z+1/4, -x+1/2, y+3/4'
 '-y, -z+1/2, -x+1/2'
 'y+1/4, -z+1/2, x+3/4'
 '-y, z+3/4, x+3/4'
 'y+1/4, z+3/4, -x+1/2'
 '-y+1/4, -x+3/4, z+1/2'
 'y, x+1/2, z+1/2'
 '-y+1/4, x+1/2, -z+3/4'
 'y, -x+3/4, -z+3/4'
 '-x+1/4, -z+3/4, y+1/2'
 'x, -z+3/4, -y+3/4'
 'x, z+1/2, y+1/2'
 '-x+1/4, z+1/2, -y+3/4'
 '-z+1/4, -y+3/4, x+1/2'
 '-z+1/4, y+1/2, -x+3/4'
 'z, -y+3/4, -x+3/4'
 'z, y+1/2, x+1/2'
 'x+1/2, y, z+1/2'
 '-x+3/4, -y+1/4, z+1/2'
 '-x+3/4, y, -z+3/4'
 'x+1/2, -y+1/4, -z+3/4'
 'z+1/2, x, y+1/2'
 'z+1/2, -x+1/4, -y+3/4'
 '-z+3/4, -x+1/4, y+1/2'
 '-z+3/4, x, -y+3/4'
 'y+1/2, z, x+1/2'
 '-y+3/4, z, -x+3/4'
 'y+1/2, -z+1/4, -x+3/4'
 '-y+3/4, -z+1/4, x+1/2'
 'y+3/4, x+1/4, -z+1/2'
 '-y+1/2, -x, -z+1/2'
 'y+3/4, -x, z+3/4'
 '-y+1/2, x+1/4, z+3/4'
 'x+3/4, z+1/4, -y+1/2'
 '-x+1/2, z+1/4, y+3/4'
 '-x+1/2, -z, -y+1/2'
 'x+3/4, -z, y+3/4'
 'z+3/4, y+1/4, -x+1/2'
 'z+3/4, -y, x+3/4'
 '-z+1/2, y+1/4, x+3/4'
 '-z+1/2, -y, -x+1/2'
 '-x+1/2, -y, -z+1/2'
 'x+3/4, y+1/4, -z+1/2'
 'x+3/4, -y, z+3/4'
 '-x+1/2, y+1/4, z+3/4'
 '-z+1/2, -x, -y+1/2'
 '-z+1/2, x+1/4, y+3/4'
 'z+3/4, x+1/4, -y+1/2'
 'z+3/4, -x, y+3/4'
 '-y+1/2, -z, -x+1/2'
 'y+3/4, -z, x+3/4'
 '-y+1/2, z+1/4, x+3/4'
 'y+3/4, z+1/4, -x+1/2'
 '-y+3/4, -x+1/4, z+1/2'
 'y+1/2, x, z+1/2'
 '-y+3/4, x, -z+3/4'
 'y+1/2, -x+1/4, -z+3/4'
 '-x+3/4, -z+1/4, y+1/2'
 'x+1/2, -z+1/4, -y+3/4'
 'x+1/2, z, y+1/2'
 '-x+3/4, z, -y+3/4'
 '-z+3/4, -y+1/4, x+1/2'
 '-z+3/4, y, -x+3/4'
 'z+1/2, -y+1/4, -x+3/4'
 'z+1/2, y, x+1/2'
 'x+1/2, y+1/2, z'
 '-x+3/4, -y+3/4, z'
 '-x+3/4, y+1/2, -z+1/4'
 'x+1/2, -y+3/4, -z+1/4'
 'z+1/2, x+1/2, y'
 'z+1/2, -x+3/4, -y+1/4'
 '-z+3/4, -x+3/4, y'
 '-z+3/4, x+1/2, -y+1/4'
 'y+1/2, z+1/2, x'
 '-y+3/4, z+1/2, -x+1/4'
 'y+1/2, -z+3/4, -x+1/4'
 '-y+3/4, -z+3/4, x'
 'y+3/4, x+3/4, -z'
 '-y+1/2, -x+1/2, -z'
 'y+3/4, -x+1/2, z+1/4'
 '-y+1/2, x+3/4, z+1/4'
 'x+3/4, z+3/4, -y'
 '-x+1/2, z+3/4, y+1/4'
 '-x+1/2, -z+1/2, -y'
 'x+3/4, -z+1/2, y+1/4'
 'z+3/4, y+3/4, -x'
 'z+3/4, -y+1/2, x+1/4'
 '-z+1/2, y+3/4, x+1/4'
 '-z+1/2, -y+1/2, -x'
 '-x+1/2, -y+1/2, -z'
 'x+3/4, y+3/4, -z'
 'x+3/4, -y+1/2, z+1/4'
 '-x+1/2, y+3/4, z+1/4'
 '-z+1/2, -x+1/2, -y'
 '-z+1/2, x+3/4, y+1/4'
 'z+3/4, x+3/4, -y'
 'z+3/4, -x+1/2, y+1/4'
 '-y+1/2, -z+1/2, -x'
 'y+3/4, -z+1/2, x+1/4'
 '-y+1/2, z+3/4, x+1/4'
 'y+3/4, z+3/4, -x'
 '-y+3/4, -x+3/4, z'
 'y+1/2, x+1/2, z'
 '-y+3/4, x+1/2, -z+1/4'
 'y+1/2, -x+3/4, -z+1/4'
 '-x+3/4, -z+3/4, y'
 'x+1/2, -z+3/4, -y+1/4'
 'x+1/2, z+1/2, y'
 '-x+3/4, z+1/2, -y+1/4'
 '-z+3/4, -y+3/4, x'
 '-z+3/4, y+1/2, -x+1/4'
 'z+1/2, -y+3/4, -x+1/4'
 'z+1/2, y+1/2, x'

_cell_length_a                           7.486(2)
_cell_length_b                           7.486(2)
_cell_length_c                           7.486(2)
_cell_angle_alpha                        90
_cell_angle_beta                         90
_cell_angle_gamma                        90

_shelx_F_squared_multiplier              1.000

loop_
 _refln_index_h
 _refln_index_k
 _refln_index_l
 _refln_F_squared_calc
 _refln_F_squared_meas
 _refln_F_squared_sigma
 _refln_observed_status
   1   1   1  65209.10  88633.80    175.85 o
   2   2   0 130322.00 145193.00    188.65 o
   3   3   1  44796.60  44165.20     66.51 o
   4   0   0 321986.00 309532.00    476.15 o
   4   2   2  79538.80  71116.60     81.29 o
   4   4   2     61.94     73.51      6.27 o
   4   4   4 180215.00 171083.00    327.75 o
   5   1   1 331170.00 298180.00    207.45 o
   5   3   1  35628.20  34667.50     45.00 o
   5   3   3 246265.00 239188.00    300.89 o
   5   5   1  24640.90  22615.40     66.45 o
   5   5   3 183734.00 185468.00    292.64 o
   5   5   5 132248.00 132787.00    372.88 o
   6   2   0  56171.00  52255.40     82.35 o
   6   2   2 435515.00 415342.00    241.30 o
   6   4   2  37089.00  34295.70     56.09 o
   6   4   4     38.12     63.48     14.71 o
   6   6   0  25128.10  25261.30    158.50 o
   6   6   2 264358.00 272044.00    298.65 o
   6   6   4  26463.20  29640.00     89.48 o
   6   6   6 173010.00 215967.00    502.94 o
   7   1   1  27982.40  27253.50     68.03 o
   7   3   1 180906.00 176506.00    132.04 o
   7   3   3  19038.10  19848.80     52.92 o
   7   5   1 147370.00 142457.00    126.10 o
   7   5   3  19299.60  20777.20     52.13 o
   7   5   5  16680.10  19797.80    143.71 o
   7   7   1  13680.60  14444.70     80.04 o
   7   7   3  83029.70  87194.30    153.35 o
   8   0   0 555020.00 519730.00    585.09 o
   8   2   2  28950.90  28303.20     82.75 o
   8   4   0 115041.00 106300.00    267.31 o
   8   4   2    116.25    130.65      8.31 o
   8   4   4 348871.00 360074.00    262.42 o
   8   6   2  18813.80  19482.50     60.84 o
   8   6   4     80.46    114.42     15.97 o
   8   8   0 231067.00 238067.00    498.91 o
   8   8   2    254.12    230.68     25.67 o
   8   8   4  55024.40  68522.60    282.81 o
   9   1   1  17063.90  17212.50     57.87 o
   9   3   1 115205.00 117490.00    129.99 o
   9   3   3  16637.50  16474.20    107.82 o
   9   5   1  85790.90  86075.30    121.88 o
   9   5   3  12483.00  13824.90     60.57 o
   9   7   1  12232.00  10806.90     72.98 o
   9   7   3  64899.80  72706.30    251.80 o
   9   9   3  40926.60  42845.80    242.03 o
  10   2   0  16277.10  17711.80     82.28 o
  10   2   2 172751.00 178635.00    375.52 o
  10   4   2  15454.50  15796.40     61.83 o
  10   4   4     18.07     32.60     16.69 <
  10   6   0  14670.40  12371.30    121.28 o
  10   6   2 117817.00 114338.00    258.27 o
  10   6   4   6812.78   6914.51    107.23 o
  11   1   1  75399.10  79783.80    241.97 o
  11   3   1  10100.90   8983.86     45.00 o
  11   3   3  56316.10  55517.40    188.12 o
  11   5   1  10344.90   8904.02     84.66 o
  11   5   3  52134.10  55443.60    247.71 o
  12   2   2   9398.60   9162.82     77.86 o
  12   4   0 158141.00 127991.00    288.55 o
  12   4   2     99.40     83.21     17.09 o
